# Supplementary material for: Perception of Apps for Mental Health Assessment With Recommendations for Future Design: United Kingdom Semistructured Interview Study
Source: JMIR Form Res. 2024 Feb 23;8:e48881. doi: 10.2196/48881 (PMC10924263; doi:10.2196/48881)
Supplement: Multimedia Appendix 3 [file formative_v8i1e48881_app3.xlsx]

## Sheet: Sheet1
Major theme	Minor theme	Associated codes
Availability & Accessibility	Employee benefits	Access to mental health apps through workplace
	App stores	Concerns about searching for apps on the app store
		Appreciation of large app store offerings
		Lack of apps available for certain groups of individuals (e.g., for neurodevelopmental conditions)
	Exclusion	Lack of diversification in app store offerings
		Paywalls
		Poor mental health impacting ability to use apps
		Exclusion due to digital delivery (e.g., in the elderly, low digital literacy, individuals with certain physical health conditions)
	Convenience	Constant availability and accessibility
		Accessibility benefits of doing consultations remotely
	Environment	Lack of suitable environment to engage with mental health app
Quality	Subjectivity	Concerns regarding the ability of mental health assessment apps to capture mental health symptoms
		Concerns related to self-reporting of mental health symptoms
		Concerns regarding the subjective nature of mental health symptoms
		Proposed opportunity to complete a digital mental health assessment alongside a clinician
	Scientific rigour	Concerns about the app's diagnostic accuracy
		Importance of having an evidence-based assessment
		Potential for nefarious apps/website with false information
		Lack of regulation/quality assurance in mental health apps
		Concerns about the appropriateness of self-help offered in mental health apps
		Preference for screening over diagnosis
		Preference for a severity scale on the results report
		Require some proof of efficacy of the mental health app
	Background & development	Importance of including key stakeholders in design
	Percieved value	Perceived effectiveness impacting use
		Novelty of the app wears off
		Apps perceived as fun will encourage continued use
Attitudes	Interest	Lack of interest in mental health apps, Lack of desire to use mental health apps when experiencing a period of wellness
		Lack of desire to use mental health apps when experiencing a period of wellness
	Openness	Openness to digitalisation
	Stigma	Mental health apps have the potential to help tackle stigma
	Value of reputability	Importance of approval from reputable source (e.g., NHS, GP)
		Value of direct recommendation of relevant mental health apps
	Apprehension	Risk of mental health apps contributing to social isolation
		Perception apps are impersonal
		Suspicious of apps show in advertisements
Safety	Safeguarding & disclaimer	Safeguarding/safety concerns
		Importance of disclaimer
	Triggering	Preference to avoid detailed tracking of eating behaviours
		Receiving results from a mental health assessment apps may be triggering
		Reassurance of receiving digital mental health self-assessment results
		Fear of waiting time for mental health appointments after receiving results from a mental health assessment app
		Potential for mental health assessment apps to cause anxiety
	Data sharing and consent	Optional data entry/collection
		Preference for always asking for consent before sharing results with HCP
		Helpfulness of crisis signposting
		Preference for results report to be sent directly to HCP
	Data security	Importance of data security
		Distrust of data security of mental health apps
		Trust in app developers that the correct steps are being taken
		Use of other apps influencing trust of mental health apps' data security
Impact	Support & signposting outside of formal healthcare	Signposting to different pathways/care options (including non-formal)
		Ability of mental health self-assessments to encourage help-seeking
		Opportunity to support mental health outside of traditional care
		Improved access to help
	Effects on existing care pathway	Opportunities for utilising results of a digital mental health assessment in the traditional care pathway
		Opportunity to integrate tracking data from apps in traditional care pathway
		Can allow for more effective use of time with clinician
		Concerns about worsening of the quality of existing mental health services due to digitaliation
		Opportunity for mental health assessment apps to provide waiting list support
		Need for justifying digitalisation
		Fear of mental health assessment apps creating a bottleneck
		Opportunity for digital mental health assessment app to provide triage
Functionality	Usability	Importance of in-app guidance
		Importance of app design,
		Chance to experience the app before any sort of commitment is asked
		Importance of ease of use in apps
		Avoid app features which interfere with usability
	Features	Ability to combine mental health and physical health data tracking
		Assessment needs to be comprehensive
		Mental health assessment apps should offer varied answering modalities
		Helpfulness of habit tracking apps for mental health
		Importance of opportunity for monitoring
		Interest in being offered videos for information
		Peer support
	Personalisation	Personalisation of app output (i.e., self-help recommendation, psychoeducation),
	Interoperability	Links with other health data collection devices
	Customisation	Importance of customisation of app to users requirements (i.e., changing reminder frequency, personalising a crisis plan, changing the design)
